# Supplementary material for: Functional similarity and competitive symmetry control productivity in mixtures of Mediterranean perennial grasses
Source: PLoS One. 2019 Aug 23;14(8):e0221667. doi: 10.1371/journal.pone.0221667 (PMC6707634; doi:10.1371/journal.pone.0221667)
Supplement: S1 Dataset — Mean and standard error values for height, number of leaves, and biomass data for the target species and culture types and treatment combination. (XLSX) [file pone.0221667.s002.xlsx]

## Sheet: Information on the data
Factors	Levels	Description
Time (T)	12	Time (days) since sowing
Species (S)	3	B	B. retusum
		L	L. spartum
		S	S. tenacissima
Species combination (SC)	6	B-B	Monoculture of B. retusum
		L-L	Monoculture of L. spartum
		S-S	Monoculture of S. tenacissima
		B-L	Bi-specific culture of B. retusum and L. spartum
		B-S	Bi-specific culture of B. retusum and S. tenacissima
		L-S	Bi-specific culture of L. spartum and S. tenacissima
Culture type (C)	2	Mono-specific
		Bi-specific
Watering treatments (W)	2	Frequent watering (W++)
		Reduced watering (w+)
Variables	Units	n	Description
Height	cm	4	Average height per pot and species (from 3 or 6 plants , depending on culture type)
Net effect on height	cm	4	Average difference in final height (mean o two last measurements) between each bi-specific culture and the average of the respective monospecific cultures
Number of leaves	cm	4	Average number of leaves per pot and species (from 3 or 6 plants per pot, depending on culture type)
Net effect on number of leaves	#	4	Average difference in final number of leaves (mean of two last measurements) between each bi-specific culture and the average of the respective monospecific cultures
Above-ground biomass	g/m2	4	Average total culture (pot) above-ground biomass
Below-ground biomass	g/m2	4	Average totalculture (pot) below-ground biomass per pot
Net effect on below-ground biomass	g	4	Average differences in above-ground biomass per pot between each type of bi-specific cultures and either the average of the two respective mono-specific cultures (overyielding) or the respective most productive monoculture (transgressive overyielding)
Net effect on above-ground biomass	g	4	Average differences in below-ground biomass per pot between each type of bi-specific cultures and either the average of the two respective mono-specific cultures (overyielding) or the respective most productive monoculture (transgressive overyielding)
Net effect on above-ground biomass	g	4	Average differences in total biomass per pot between each type of bi-specific cultures and either the average of the two respective mono-specific cultures (overyielding) or the respective most productive monoculture (transgressive overyielding)
Data in each sheet:
Height	Variation of plant height in time for each treatment combination
Net effect on height	Net interspecific competition effect (relative to intraspecific competition) on plant height for each species, as a function of the interacting species and watering regime
Number of leaves	Variation of plant number of leaves in time for each treatment combination
Net effect on number of leaves	Net interspecific competition effect (relative to intraspecific competition) on number of leaves for each species, as a function of the interacting species and watering regime
Biomass	Above- and below-ground culture biomass per culture type and watering regime
Net effect on biomass	Variation in net diversity effect (overyielding and transgressive overyielding) on above-ground, below-ground, and total biomass per culture type

## Sheet: Height
	B-B				L-L				S-S				B in B-L				L in B-L				B in B-S				S in B-S				L in L-S				S in L-S
Time	W++		W+		W++		W+		W++		W+		W++		W+		W++		W+		W++		W+		W++		W+		W++		W+		W++		W+
(days)	Mean	SE	Mean	SE	Mean	SE	Mean	SE	Mean	SE	Mean	SE	Mean	SE	Mean	SE	Mean	SE	Mean	SE	Mean	SE	Mean	SE	Mean	SE	Mean	SE	Mean	SE	Mean	SE	Mean	SE	Mean	SE
8	1.8625	0.300337	1.80417	0.223335	3.55417	0.380507	2.825	0.537678	0.2775	0.09248	0.2625	0.119291	2.35833	0.45305	3.3	0.163299	3.5	0.497959	4.325	0.574194	2.61667	0.644851	2.15	0.572276	0.0741667	0.0641667	0.210833	0.0776194	2.86667	0.388492	3.65	0.0645497	0.1325	0.1225	0.4	0.15456
18	7.93333	0.648503	7.8375	0.256974	14.0125	0.5174	12.9708	1.65673	5.3625	0.39089	3.45	0.180406	8.51667	0.561826	9.01667	0.25766	13.3833	1.31688	14.85	1.02618	8.75833	0.88353	8.08333	0.6082	4.48333	0.632529	3.84167	1.32059	12.9083	1.34869	14.3833	0.453893	3.19167	0.405603	4.69167	0.550147
25	11.2958	1.0461	11.7292	0.590604	17.2917	0.579851	15.8333	1.49188	7.625	0.18478	5.47917	0.479167	11.8333	1.18634	12.7917	0.657489	18.9167	1.1355	18.375	1.83885	14.4583	1.8071	11.0417	0.885519	6.66667	0.813657	5.33333	1.70375	17	1.37941	19.25	1.29904	4.875	0.482926	7.20833	0.566728
32	15.8125	1.41109	16.0417	0.587781	25.1667	1.39485	25.1458	3.6672	8.375	0.251155	6.70833	0.388641	16.6667	1.02062	17.4583	0.724489	28.5417	2.20414	27.7083	1.71779	19.7917	2.37987	15.375	1.47255	8.29167	0.570798	7.5	0.396746	24.9583	1.68101	28.75	2.23244	6.66667	0.690545	8.375	0.492419
39	20.75	1.26656	21.8958	0.473089	31.5833	1.69592	30.4792	3.92838	10.4375	0.480373	8.45833	0.482926	21.0833	1.44898	23.75	1.75528	34.2917	3.08999	33.375	0.893327	24.3333	2.50555	21.6667	2.01384	10.875	0.533051	9.75	0.724888	31.125	1.95715	33.4583	1.83885	8.375	0.157747	10.5417	0.314576
46	25.4167	1.31101	26.6458	0.344223	36.0833	0.514826	32.875	3.47902	12.3125	0.426787	10.2083	0.175132	26.4167	0.416667	24.9583	1.21025	39.6667	2.22361	36.2083	1.62642	27.5	1.93649	22.6667	2.08611	12.5833	0.926713	10.9167	0.643702	36.9167	2.01097	36.1667	1.95552	10.625	0.594633	12.275	0.41797
53	27.5	0.915403	28.8542	0.446663	39.625	1.24094	36.3542	3.13994	13.5833	0.594146	11.1458	0.560439	29.625	0.701767	27.9583	1.26633	43.1667	2.45892	40.75	1.645	29.125	1.6006	27.6667	2.06043	13.0833	0.89365	12.4167	0.682113	40.5	1.67636	41.0833	3.28048	12.2917	0.755765	13.1667	0.47629
60	28.3958	0.992667	29.8125	0.63681	42.625	1.37962	40.2917	2.78191	15.0833	0.450051	12.3125	0.88609	29.25	0.159571	29.0833	1.11907	48.8333	3.03529	44.75	1.00577	31	2.26793	28.8333	1.686	14.125	0.916351	13.6667	0.481125	43.2083	2.72792	42.8333	2.96975	12.9583	0.853574	15.0833	0.350264
82	32.1458	0.413005	29.6875	0.592561	49.2083	2.20414	45.625	2.74716	18.3958	0.629498	14.6458	0.995578	33.8333	1.57086	30.0417	1.04831	51.4583	3.08099	46.4583	0.837144	34.2083	1.9141	33.4167	2.529	14.6667	1.55754	15.125	0.515388	47.2083	2.125	44.9583	3.04091	14.5833	0.393818	16.1667	0.402538
92	33.1042	0.471865	30.5	0.86936	51.125	1.86106	45.8958	1.91618	19.9167	0.363242	16	1.16369	34.7917	1.38673	30.4167	1.03078	50.3333	0.710373	47.125	0.636014	35.7917	2.02916	33.875	1.58753	15.25	2.21683	15.7917	0.730851	49.6667	2.30438	47.0417	2.80325	16.0417	0.885519	16.9167	0.198373
113	33.3333	0.457702	30.3333	1.09026	53.0417	1.53904	47.4792	1.85136	20.3958	0.413005	16.4583	1.07717	34.8333	1.40436	30.9583	0.893327	50.7083	3.89526	46.4167	1.88868	35.6667	1.98956	34.0833	1.56125	15.375	2.20414	16.25	0.896237	52.0833	2.79094	48.125	3.09672	16.9167	0.906509	17.375	0.432344
127	33.8125	0.661766	30.3333	1.16518	53.2708	1.57945	46.6458	2.05744	20.4375	0.432177	16.4792	1.08086	35	1.3994	31.625	1.068	51.0417	3.94545	45.7917	1.90925	35.8333	2.01154	34.0417	1.50058	15.5	2.24846	16.3333	0.905232	49.5	2.90912	48.0417	3.06592	17	0.892354	17.375	0.432344

## Sheet: Net effect on height
		Interacting species
		L. spartum		S. tenacissima
Target species	Watering	Mean	SE	Mean	SE
B. retusum	W+	1.29167	1.068	3.70833	1.50058
	W++	1.1875	1.3994	2.02083	2.01154
		B. retusum		S. tenacissima
L. spartum	W+	-0.854167	1.90925	1.39583	3.06592
	W++	-2.22917	3.94545	-3.77083	2.90912
		B. retusum		L. spartum
S. tenacissima	W+	-0.145833	0.905232	0.895833	0.432344
	W++	-4.9375	2.24846	-3.4375	0.892354

## Sheet: Number of leaves
	B-B				L-L				S-S				B in B-L				L in B-L				B in B-S				S in B-S				L in L-S				S in L-S
Time	W++		W+		W++		W+		W++		W+		W++		W+		W++		W+		W++		W+		W++		W+		W++		W+		W++		W+
(days)	Mean	SE	Mean	SE	Mean	SE	Mean	SE	Mean	SE	Mean	SE	Mean	SE	Mean	SE	Mean	SE	Mean	SE	Mean	SE	Mean	SE	Mean	SE	Mean	SE	Mean	SE	Mean	SE	Mean	SE	Mean	SE
41	5.95833	0.492419	6.625	0.291667	2.75	0.240563	2.91667	0.0833333	2.125	0.0797856	2.04167	0.157747	6.91667	0.550673	6.5	0.822147	3.33333	0.235702	3.16667	0.215166	8.66667	0.942809	9.08333	1.19703	2	0.136083	2.08333	0.159571	3.75	0.159571	3.83333	0.5	1.91667	0.159571	2.16667	0.096225
46	8.58333	0.774298	7.70833	0.426956	3.16667	0.180021	3.08333	0.107583	2.58333	0.107583	2.41667	0.107583	8.75	0.712	9.16667	1.3368	3.25	0.284638	3.08333	0.209718	11	1.03638	10.75	1.50539	2.41667	0.25	2.5	0.166667	3.5	0.215166	3	0	2.33333	0.136083	2.5	0.096225
53	12.0417	1.068	12.5	0.690545	3.375	0.171796	3.375	0.104859	2.95833	0.0416667	2.75	0.144338	13.0833	0.671855	13.5833	1.51764	3.41667	0.25	3.25	0.25	18	2.58915	16.8333	1.37773	2.91667	0.0833333	2.91667	0.0833333	4.16667	0.288675	3.66667	0	2.66667	0.136083	2.91667	0.0833333
60	15.2917	1.68926	16.3333	0.513701	3.70833	0.291667	3.66667	0.152145	3.16667	0.0680414	3.08333	0.198373	17.1667	0.616141	15.1667	1.82828	3.83333	0.518188	3.66667	0.30429	23	2.81201	23.6667	1.47196	3.08333	0.159571	2.9	0.0833	4.41667	0.25	3.83333	0.166667	2.91667	0.159571	3.33333	0.136083
82	33.875	2.03599	29.5417	2.01886	5.45833	0.478109	4.83333	0.353553	4.83333	0.204124	4.04167	0.219163	38.9167	2.78014	29.5417	2.78003	5.91667	0.698875	4.33333	0.30429	46.25	2.44334	43.0833	2.01556	3.83333	0.396746	4.16667	0.166667	6.66667	0.608581	5.66667	0.360041	3.83333	0.096225	4.41667	0.159571
92	33.6667	1.40929	28.5	1.06502	6.29167	0.275336	5.08333	0.399653	4.75	0.438326	4.625	0.0797856	39.6667	4.25354	31.0833	1.1416	6.25	0.49768	4.33333	0.333333	48.6667	4.93476	45.9167	3.64736	3.41667	0.478714	3.66667	0.136083	7.16667	0.518188	6.08333	0.209718	4.08333	0.25	4.91667	0.159571
113	37.1667	2.48235	30.25	1.68669	8.29167	0.524294	4.625	0.492419	6.83333	0.581346	7.83333	0.390868	46.1667	6.27827	39.1667	1.25093	8	2.28116	4.25	0.629153	59.6667	4.47834	56.6667	11.3472	3.58333	0.315495	3.08333	0.0833333	8.75	0.984839	6.33333	0.62361	5.66667	0.490653	6.66667	0.360041
127	42.9167	2.1175	30.7917	1.43433	8.58333	0.433013	4.58333	0.688866	8.83333	1.12217	9.375	0.349437	53.5833	6.81553	35	2.04124	7.5	1.85343	3.5	0.518188	61.25	5.18255	52.25	8.17672	3.58333	0.315495	3.08333	0.0833333	10.5833	0.842999	7.25	0.698875	7.25	0.864688	7.41667	0.416667

## Sheet: Net effect on Nleaves
		Interacting species
		L. spartum		S. tenacissima
Target species	Watering	Mean	SE	Mean	SE
B. retusum	W+	6.5625	1.645	23.9375	9.73952
	W++	9.83333	6.24402	20.4167	4.77279
		B. retusum		S. tenacissima
L. spartum	W+	-0.729167	0.550147	2.1875	0.602368
	W++	-0.6875	2.05086	1.22917	0.905232
		B. retusum		L. spartum
S. tenacissima	W+	-5.52083	0.0833333	-1.5625	0.381123
	W++	-4.25	0.30807	-1.375	0.671424

## Sheet: Biomass
	B-B				L-L				S-S				B-L				B-S				L-S
	W++		W+		W++		W+		W++		W+		W++		W+		W++		W+		W++		W+
	Mean	SE	Mean	SE	Mean	SE	Mean	SE	Mean	SE	Mean	SE	Mean	SE	Mean	SE	Mean	SE	Mean	SE	Mean	SE	Mean	SE
Above-ground biomass	374.849	38.8426	231.858	18.1186	285.343	15.9461	120.32	3.56153	210.583	19.5099	156.495	17.124	376.899	21.5357	215.622	12.583	374.392	27.0394	240.93	12.7955	273.848	13.626	141.639	12.8884
Below-ground biomass	155.838	19.9751	60.6505	6.02368	182.06	14.7165	69.3227	5.50289	107.207	7.47063	63.1939	5.83376	198.033	16.4336	69.7449	0.855032	163.615	35.8344	61.6122	4.90411	168.166	16.8125	79.1518	9.13769

## Sheet: Net effect on biomass
		Above-ground biomass				Below-ground biomass				Total biomass
		Overyielding		Trans. overyielding		Overyielding		Trans. overyielding		Overyielding		Trans. overyielding
Culture	Watering	Mean	SE	Mean	SE	Mean	SE	Mean	SE	Mean	SE	Mean	SE
B-L	W+	0.77485	0.246626	-0.318225	0.246626	0.0932625	0.0167586	0.008275	0.0167586	0.868112	0.24477	-0.139975	0.24477
	W++	0.91734	0.4221	0.040175	0.4221	0.57005	0.322098	0.441563	0.290567	1.48739	0.243293	0.8672	0.243293
B-S	W+	0.916362	0.250792	0.1778	0.250792	-0.006075	0.0961206	-0.031	0.0961206	0.910288	0.282575	0.19665	0.282575
	W++	1.60084	0.529972	-0.008975	0.529972	0.629012	0.702355	0.152425	0.702355	2.22985	1.21332	0.14345	1.21332
L-S	W+	0.0633375	0.252613	-0.291175	0.252613	0.252713	0.179099	0.19265	0.179099	0.31605	0.430388	0.0216	0.430388
	W++	0.507353	0.26707	-0.225295	0.26707	0.461238	0.329526	-0.272325	0.329526	0.96859	0.581405	-0.49762	0.581405
